# Supplementary material for: Post-Chemotherapy Changes and Agreement of CT-Derived Body Composition at L3 and T12 in Older Patients with Metastatic Colorectal Cancer: Associations with Nutritional Indices and Outcomes
Source: Nutrients. 2026 Mar 28;18(7):1090. doi: 10.3390/nu18071090 (PMC13074540; doi:10.3390/nu18071090)
Supplement: Supplementary file 1 [file nutrients-18-01090-s001.zip]

Archive with 1 entries (1 files):
- Supplement Tables-revised.pdf
